# Supplementary material for: Luminescent characteristics and mitochondrial COI barcodes of nine cohabitated Taiwanese fireflies
Source: PeerJ. 2022 Oct 28;10:e14195. doi: 10.7717/peerj.14195 (PMC9620971; doi:10.7717/peerj.14195)
Supplement: Supplemental Information 3 [file peerj-10-14195-s003.fa]

>170610riv4BF8
AACTTTATATTTCATTTTTGGAATTTGAGCAGGAATACTAGGAACATCTTTAAGATTATTAATTCGTGTTGAACTAGGAAATCCAGGATCTCTAATTGGAAATGATCAAATTTATAATGTAATTGTAACTGCCCATGCATTCATTATAATTTTTTTCATAGTAATACCAATTATAATTGGAGGATTCGGAAATTGACTAGTTCCATTAATACTAGGAGCTCCAGATATAGCATTTCCTCGTATAAATAATATAAGATTCTGGCTTCTTCCACCTTCATTGTCCTTATTATTAATAAGAAGAATTGTAGAAAATGGTGCAGGCACAGGGTGAACAGTTTACCCCCCTCTTTCAGCTAATATTGCTCATAGAGGTTCATCTGTTGATTTAGCAATTTTTAGCTTACATTTAGCTGGAATTTCTTCTATTTTAGGAGCAGTAAATTTCATCTCAACTATTATTAATATACGAACAATAGGAATAACATTTGATAAAATACCTTTATTTGTATGAGCAGTTTTAATTACTGCTATTTTACTTCTATTATCTTTACCTGTTTTAGCAGGAGCAATTACAATATTATTAACAGATCGTAATTTAAATACATCATTTTTTGATCCAGCAGGTGGTGGAGATCCAATTTTATATCAACATTTATTC
